# Supplementary material for: Identification and functional analysis of glycemic trait loci in the China Health and Nutrition Survey
Source: PLoS Genet. 2018 Apr 5;14(4):e1007275. doi: 10.1371/journal.pgen.1007275 (PMC5886383; doi:10.1371/journal.pgen.1007275)
Supplement: S1 Table — (XLSX) [file pgen.1007275.s015.xlsx]

## Sheet: Table S1
Supplemental Table 1A: General characteristics of CHNS Subjects
	Fasting glucose and insulin analyses			HbA1c analysis			T2D analysis
	Nondiabetic subjects (n=5,786)			Nondiabetic subjects (n=6,943)			Cases (n=748)			Controls (n=4,983)			P
	Mean ± SD or N (%)	Minimum	Maximum	Mean ± SD or N (%)	Minimum	Maximum	Mean ± SD or N (%)	Minimum	Maximum	Mean ± SD or N (%)	Minimum	Maximum
Age (years)	46.1 ± 17.8	7	94.5	46.1 ± 17.9	7	94.5	59.7 ± 12.2	22.2	88.9	51.2 ± 14.2	18	94.4	<0.0001
<18	527 (9.1)	-	-	652 (9.4)	-	-	NA	-	-	NA	-	-
18-29	509 (8.8)	-	-	648 (9.3)	-	-	38 (5.0)	-	-	409 (8.2)	-	-
30-39	874 (15.1)	-	-	1,072 (15.4)	-	-	54 (7.2)	-	-	703 (14.1)	-	-
40-49	1,238 (21.4)	-	-	1,498 (21.6)	-	-	118 (15.8)	-	-	1,181 (23.7)	-	-
50-59	1,285 (22.2)	-	-	1,515 (21.8)	-	-	190 (25.4)	-	-	1,286 (25.8)	-	-
60-69	780 (13.5)	-	-	939 (13.5)	-	-	163 (21.8)	-	-	812 (16.3)	-	-
70-79	440 (7.6)	-	-	490 (7.1)	-	-	136 (18.2)	-	-	433 (8.7)	-	-
80+	133 (2.3)	-	-	129 (1.9)	-	-	49 (6.6)	-	-	159 (3.2)	-	-
BMI (kg/m2)	22.7 ± 3.7	11.6	37.2	22.6 ± 3.70	11.6	37.2	25.1 ± 3.9	15.7	40.2	22.9 ± 3.6	12.5	36.4	<0.0001
Female (%)	3,124 (54.0)	-	-	3,694 (53.2)	-	-	412 (55.1)	-	-	2,870 (57.6)	-	-	0.31
Fasting glucose (mg/dL)	90.9 ± 11.4	52	125.2	-	-	-	112.9 ± 21.9	60	158	91.4 ± 11.6	52	125.2	<0.0001
Fasting insulin (uIU/mL)	12.5 ± 9.2	0.06	91.7	-	-	-	17.8 ± 14.6	1.86	92.2	12.5 ± 9.4	0.06	91.7	<0.0001
HbA1c (mmol/L)	-	-	-	5.4 ± 0.4	3.1	6.4	6.3 ± 0.7	4	8	5.4 ± 0.4	3.1	6.4	<0.0001
Data are mean ± SD or percent. P represents the p-value from a t-test comparing the means between the T2D case and control groups.
Supplemental Table 1B: Number of Type 2 Diabetes cases identified using each of the case definition criteria
Criteria	Number of T2D Cases Identified
HbA1c ≥ 6.5%	484
Fasting glucose ≥ 126 mg/dL	293
Self-report T2D diagnosis	279
Self-report T2D medication	222
≥ 1 of the above criteria	748
≥ 2 of the above criteria	645
≥ 3 of the above criteria	345
All 4 of the above criteria	93
Four criteria were used to identify participants with type 2 diabetes to account for participants who were not fasting (n=112), were undergoing treatment for diabetes, and for the high rate of undiagnosed diabetes in China. Of the 103 participants who only met 1 of the T2D criteria, # only had an HbA1c ≥ 6.%, # only had a fasting glucose level ≥ 126mg/dL, and # only had a self-reported T2D diagno…
