# Supplementary material for: Identification and functional analysis of glycemic trait loci in the China Health and Nutrition Survey
Source: PLoS Genet. 2018 Apr 5;14(4):e1007275. doi: 10.1371/journal.pgen.1007275 (PMC5886383; doi:10.1371/journal.pgen.1007275)
Supplement: S2 Table — (XLSX) [file pgen.1007275.s016.xlsx]

## Sheet: Table S2
Supplemental Table S2: CHNS association results (P<0.05) for previously reported fasting glucose variants
Chr	SNP	Position	Nearby gene	CHNS EAF and Effect Size						Reported EA and Effect Size
				Imp. r2	EA (EAF)	NEA	β (SE)	P-value		Ancestry	EA (EAF)	β (SE)	P-value	Sample Size	Ref
1	rs340874	214157246	PROX1	0.94	A (0.51)	G	0.047 (0.018)	0.008		EUR	T (0.48)	-	6.6 x 10-12	116882	3
2	rs895636	45188353	SIX2-SIX3	GT	T (0.40)	C	0.099 (0.018)	2.3 x 10-8		EAS	A (0.38)	0.039 ± 0.006	9.9 x 10-13	17617	2
2	rs13387347	169754846	SPC25 - G6PC2	0.75	C (0.44)	T	0.047 (0.018)	3.7 x 10-8		EAS	G (-)	0.114 (0.009)	2.4 x 10-36	24740	1
2	rs560887	169763148	G6PC2	GT	C (0.03)	T	0.144 (0.046)	0.002		EUR	C (0.70)	0.310 (0.18)	8.7 x 10-218	119169	3
2	rs563694	169774071	G6PC2	GT	A (0.96)	C	0.108 (0.042)	0.01		EUR	A (0.66)	-	6.4 x 10-33	23524	4
2	rs16856247	169784413	ABCB11	GT	T (0.30)	C	0.099 (0.019)	1.3 x 10-7		EAS	T (0.35)	0.056 (0.007)	2.1 x 10-15	11073	2
7	rs730497	44223721	GCK	GT	A (0.20)	G	0.083 (0.021)	7.6 x 10-5		EAS	A (-)	-0.121 (0.011)	7.7 x 10-27	24740	1
9	rs10815355	622523	KANK1	0.96	T (0.24)	G	0.043 0.021)	0.04		EAS	T (-)	0.045 (0.007)	1.3 x 10-9	24740	1
9	rs4237150	4290085	GLIS3	0.98	C (0.43)	G	0.058 (0.017)	9.2 x 10-4		EAS	G (-)	0.053 (0.009)	4.3 x 10-9	24740	1
10	rs4506565	114756041	TCF7L2	GT	A (0.97)	T	0.100 (0.049)	0.04		EUR	T (0.31)	+	1.2 x 10-8	46181	3
List of lead variants obtained from published GWAS loci. Only variants present in CHNS that met quality control thresholds (MAF > 0.01; imputation r2 > 0.30) and had consistent directions of effect are presented. Chromosomal position based on hg19.
Chr, chromosome; EA, effect allele; NEA, non-effect allele; EAF, effect allele frequency; EUR, European; EAS, East Asian; GT, genotyped; SE, standard error
