# Supplementary material for: Identification and functional analysis of glycemic trait loci in the China Health and Nutrition Survey
Source: PLoS Genet. 2018 Apr 5;14(4):e1007275. doi: 10.1371/journal.pgen.1007275 (PMC5886383; doi:10.1371/journal.pgen.1007275)
Supplement: S3 Table — (XLSX) [file pgen.1007275.s017.xlsx]

## Sheet: Table S3
Supplemental Table S3: Haplotype analysis of G6PC2 in the China Health and Nutrition Survey with fasting glucose levels (n=5,785)
rs34177044	rs2232326	Haplotype Frequency	Beta
A	T	0.4	REF
G	T	0.55	-0.165
G	C	0.05	-0.262
A	C	0	-
Haplotype analysis of rs34177044 (G6PC2 signal 1) and rs2232326 (G6PC2 signal 2). Red font indicates allele associated with decreased levels of fasting glucose. Beta refers to the effect size of the haplotype with levels of fasting glucose. One haplotype, rs34177044-A and rs2232326-C, was not present in the China Health and Nutrition Survey.
