# Supplementary material for: Identification and functional analysis of glycemic trait loci in the China Health and Nutrition Survey
Source: PLoS Genet. 2018 Apr 5;14(4):e1007275. doi: 10.1371/journal.pgen.1007275 (PMC5886383; doi:10.1371/journal.pgen.1007275)
Supplement: S4 Table — (XLSX) [file pgen.1007275.s018.xlsx]

## Sheet: Table S4
Supplemental Table 4: Fasting glucose association results in CHNS at known coding variants within G6PC2
Position	Variant	EA/NEA	Amino Acid Change	MAF in CHNS	MAC in CHNS	Imputation r2	β	P-value
169757930	rs142189264	-	S30F	-		-	-	-
169757951	-	-	N37S	-		-	-	-
169757953	rs149874491	-	I38L	-		-	-	-
169758029	rs201561079	-	I63T	-		-	-	-
169758044	rs199682245	-	N68I	-		-	-	-
169761042	rs184807114	-	A119V	-		-	-	-
169761057	rs187707963	-	Y124C	-		-	-	-
169763244	rs2232322	-	I171V	-		-	-	-
169763245	rs145050507	-	I171T	-		-	-	-
169763262	rs138726309	T/C	H177Y	0.00053	6	0.05	1.572	0.36
169764141	rs2232323	C/A	Y207S	0.00053	6	0.07	-2.622	0.03
169764176	rs492594	C/G	V219L	0.45	5207	0.79	-0.059	0.002
169764210	rs145217135	-	T230I	-		-	-	-
169764269	rs147360987	-	Y250H	-		-	-	-
169764287	rs150538801	-	F256L	-		-	-	-
169764338	rs148689354	G/A	V273I	5e-05	1	0.009	NA	NA
169764368	rs146779637	-	R283X	-		-	-	-
169764387	rs143686780	-	T289K	-		-	-	-
169764449	-	-	L310F	-		-	-	-
169764459	-	-	P313L	-		-	-	-
169764491	rs2232326	C/T	S324P	0.00081	9	GT	-0.252	1.8 x 10-9
169764546	rs2332328	G/C	S324C	0.025	289	0.55	0.094	0.13
Fasting glucose genome-wide association results in CHNS at known coding variants (dbSNP) within G6PC2. Residuals from regression models adjusting for age, age2, sex, BMI, and PC1 were inverse normalized. Beta estimates reflect per allele effects of variants on inverse normal transformed traits. Chromosomal positions based on hg19. Results for all coding variants are presented, even if they did no…
MAF, minor allele frequency; MAC, minor allele frequency
