# Supplementary material for: Identification and functional analysis of glycemic trait loci in the China Health and Nutrition Survey
Source: PLoS Genet. 2018 Apr 5;14(4):e1007275. doi: 10.1371/journal.pgen.1007275 (PMC5886383; doi:10.1371/journal.pgen.1007275)
Supplement: S5 Table — (XLSX) [file pgen.1007275.s019.xlsx]

## Sheet: Table S5
Supplemental Table S5: CHNS association results (P<0.05) for previously reported fasting insulin variants
Chr	SNP	Position	Nearby gene	CHNS EAF and Effect Size						Reported EA and Effect Size
				Imp. r2	EA (EAF)	NEA	β (SE)	P-value		Ancestry	EA (EAF)	β (SE)	P-value	Sample Size	Ref
3	rs1801282	12393125	PPARG	GT	C (0.95)	G	0.091 (0.041)	0.03		EUR	- (-)	0.017 (0.024)	2.40 x 10-8	51750	5
22	rs5767992	48188253	LOC284930	0.81	T (0.11)	C	0.074 (0.031)	0.02		HIS	T (0.07)	0.033 (-)	7.64 x 10-8	815	6
List of lead variants obtained from published GWAS loci. Only variants present in CHNS that met quality control thresholds (MAF > 0.01; imputation r2 > 0.30) and had consistent directions of effect are presented. Chromosomal position based on hg19.
Chr, chromosome; EA, effect allele; NEA, non-effect allele; EAF, effect allele frequency; EUR, European; HIS, Hispanic; GT, genotyped; SE, standard error
