# Supplementary material for: Identification and functional analysis of glycemic trait loci in the China Health and Nutrition Survey
Source: PLoS Genet. 2018 Apr 5;14(4):e1007275. doi: 10.1371/journal.pgen.1007275 (PMC5886383; doi:10.1371/journal.pgen.1007275)
Supplement: S6 Table — (XLSX) [file pgen.1007275.s020.xlsx]

## Sheet: Table S6
Supplemental Table S6: CHNS association results (P<0.05) for previously reported HbA1c variants
Chr	SNP	Position	Nearby gene	CHNS EAF and Effect Size						Reported EA and Effect Size
				Imp. r2	EA (EAF)	NEA	β (SE)	P-value		Ancestry	EA (EAF)	β (SE)	P-value	Sample Size	Ref
1	rs2779116	158585415	SPTA1	0.99	T (0.45)	C	0.047 (0.017)	0.002		EUR	T (0.27)	0.024 (0.004)	2.8 x 10-9	≤ 46,368	7
2	rs3755157	169792171	ABCB11	0.97	T (0.33)	C	0.043 (0.018)	0.009		EAS	T (0.34)	0.070 (0.010)	2.8 x 10-11	19017	8
6	rs9399137	135419018	HBS1L	0.99	T (0.71)	C	0.047 (0.018)	0.006		EAS	T (0.69)	0.070 (0.010)	8.5 x 10-15	19017	8
7	rs1799884	44229068	GCK	GT	T (0.20)	C	0.062 (0.021)	3.6 x 10-4		EAS	T (0.19)	0.120 (0.010)	1.5 x 10-22	19017	8
8	rs4737009	41630405	ANK1	GT	A (0.51)	G	0.055 (0.017)	5.4 x 10-5		EAS	A (0.51)	0.080 (0.010)	1.3 x 10-15	19017	8
11	rs1387153	92673828	MTNR1B	GT	T (0.43)	C	0.042 (0.017)	0.01		EUR	T (0.28)	0.028 (0.004)	4.0 x 10-11	≤ 46,368	7
16	rs9933309	88844932	PIEZO1	0.93	C (0.66)	T	0.074 (0.018)	1.4 x 10-4		EAS	C (0.63)	0.070 (0.010)	1.1 x 10-8	19017	8
17	rs1046875	80685426	FN3KRP	0.99	A (0.50)	G	0.086 (0.017)	4.1 x 10-7		EAS	A (0.49)	0.080 (0.010)	3.8 x 10-17	19017	8
19	rs11667918	17232499	MYO9B	GT	C (0.60)	T	0.071 (0.017)	3.2 x 10-5		EAS	C (0.62)	0.060 (0.010)	9.0 x 10-12	19017	8
List of lead variants obtained from published GWAS loci. Only variants present in CHNS that met quality control thresholds (MAF > 0.01; imputation r2 > 0.30) and had consistent directions of effect are presented. Physical position based on hg19.
Chr, chromosome; EA, effect allele; NEA, non-effect allele; EAF, effect allele frequency; EUR, European; EAS, East Asian; GT, genotyped; SE, standard error
