# Supplementary material for: Identification and functional analysis of glycemic trait loci in the China Health and Nutrition Survey
Source: PLoS Genet. 2018 Apr 5;14(4):e1007275. doi: 10.1371/journal.pgen.1007275 (PMC5886383; doi:10.1371/journal.pgen.1007275)
Supplement: S7 Table — (XLSX) [file pgen.1007275.s021.xlsx]

## Sheet: Table S7
Supplemental Table S7: CHNS association results for previously reported type 2 diabetes variants
Chr	Variant	Position	Nearby gene	CHNS EAF and Effect Size						Reported EA and Effect Size
				Imputation r2	EA (EAF)	NEA	OR	P-value		Ancestry	EA (EAF)	OR	P-value	Sample Size	Reference
1	rs16826069	39797055	MACF1	0.99991	G (0.29)	A	0.988906	0.86223		EUR/TE	A (0.21)	1.06	2.5e-14	73033/362354	9
1	rs41270807	39801815	MACF1	0.9944	C (0.18)	A	0.951505	0.52163		EUR/TE	A (0.20)	1.07	2.5e-15	73033/362354	9
1	rs2296172	39835817	MACF1	0.9998	G (0.18)	A	0.950998	0.5164		EUR/TE	A (0.19)	1.06	6.7e-16	73033/362354	9
1	rs587404	39908506	MACF1	1.00003	A (0.39)	G	0.953368	0.42292		EUR/TE	G (0.30)	1.04	7.7e-09	73033/362354	9
1	rs17106184	50909985	FAF1	0.88855	A (0.09)	G	1.01347	0.9006		TE	A (0.80)	1.1	4.1e-09	161585	13
1	rs10923931	120517959	NOTCH2	0.56832	T (0.05)	G	1.0421	0.81186		EUR	G (0.11)	1.13	4.1e-08	58667	25
1	rs140386498	150972959	FAM63A	0.105	T (0.002)	A	0.62	0.37		EUR/TE	T (0.99)	1.23	7.5e-08	81412/370832	9
1	rs67156297	154336716	ATP8B2	0.86423	A (0.09)	G	1.09171	0.42379		EUR, EAS	G (0.09)	1.14	1.95e-08	23399/31722	26
1	rs2075423	214154719	PROX1	0.80184	T (0.19)	G	1.07055	0.39467		EUR	T (0.60)	1.07	8.1e-09	34840/114981	14
1	rs340874	214159256	PROX1	0.99883	C (0.39)	T	0.97593	0.67917		EUR	T (0.55)	1.07	7.2e-10	40655/87022	3
2	rs2867125	622827	TMEM18	1	C (0.10)	T	1.31939	0.0055214		SAS/EUR	T (0.83)	1.06	2.18e-09	13525/34912	27
2	rs1260326	27730940	GCKR	0.99317	C (0.48)	T	1.0671	0.25969		EUR/TE	T (0.63)	1.06	5.3e-25	73033/362354	9
2	rs780094	27741237	GCKR	0.99662	C (0.49)	T	1.06851	0.24808		EUR	T (0.62)	1.06	1.3e-09	40655/87022	3
2	rs1919128	27801759	C2orf16	GT	G (0.49)	A	0.98	0.34		EUR/TE	G (0.74)	1.04	9.9e-11	73033/362354	9
2	rs3749147	27851918	GPN1	0.99967	A (0.29)	G	0.938778	0.32134		EUR/TE	A (0.76)	1.04	2.1e-08	73033/362354	9
2	rs35720761	43519977	THADA	0.16	T (0.01)	C	1.21	0.78		EUR/TE	T (0.90)	1.08	4.6e-15	73033/362354	9
2	rs11899863	43618819	THADA	0.82426	T (0.001)	C	1.17026	0.86169		EUR	T (0.92)	1.15	9.5e-11	32249/111929	14;22
2	rs10203174	43690030	THADA	0.42	T (0.01)	C	1.29	0.39		EUR	-0.91	1.14	9.5e-12	34840/114981	14
2	rs7578597	43732823	THADA	0.50128	C (0.01)	T	1.42881	0.30096		EUR/TE	C (0.90)	1.06	2.7e-09	73033/362354	9
2	rs6757251	43734847	THADA	0.51295	T (0.01)	C	1.35352	0.38915		EUR	T (0.90)	1.14	2.91e-08	26676/132531	10
2	rs9309245	53397048	ASB3	0.97704	G (0.19)	C	1.00325	0.96546		EAS	C (0.17)	1.1	1.25e-08	23399/31722	26
2	rs1116357	57287411	CCDC85A	0.99972	G (0.25)	A	0.916616	0.20596		EAS	A (0.28)	1.09	6.97e-09	23399/31722	26
2	rs243088	60568745	BCL11A	0.9421	T (0.34)	A	1.10956	0.099619		EUR	A (0.46)	1.07	1.8e-08	32249/111929	14
2	rs243021	60584819	BCL11A	0.99906	A (0.33)	G	1.11942	0.067863		EUR	G (0.45)	1.08	2.9e-15	42542/98912	22
2	rs243019	60585806	BCL11A	0.96609	C (0.33)	T	1.12901	0.05427		EUR	T (0.45)	1.07	2.2e-08	33716/113683	14
2	rs7572857	65296798	CEP68	0.99993	A (0.09)	G	0.888625	0.25805		EUR/TE	A (0.85)	1.05	8.3e-09	81412/370832	9
2	rs11123406	111950541	BCL2L11	0.88175	C (0.43)	T	1.15432	0.020465		SAS/EUR	C (0.36)	1.04	8.57e-09	13525/34913	27
2	rs998451	135429288	TMEM163	0.11	A (0.02)	G	1.52	0.53		SAS/EUR	A (0.89)	1.56	6.3e-12	13525/34913	28
2	rs6723108	135479980	TMEM163	0.099	T (0.02)	G	0.71	0.29		SAS	G (0.87)	1.31	3.32e-09	6738/5797	28
2	rs7560163	151637936	RBM43/RND3	0.99487	G (0.11)	C	1.15244	0.10998		AFAM	G (0.86)	1.33	7e-09	3132/3317	29
2	rs7593730	161171454	RBMS1	1.00003	C (0.16)	T	0.992175	0.91824		EUR	A (0.77)	1.11	3.7e-08	13461/76787	30
2	rs3923113	165501849	GRB14	0.99535	C (0.13)	A	0.917932	0.31554		SAS, EUR	C (0.74)	1.09	1e-08	21300/64385; 31527/101776	11
2	rs13389219	165528876	GRB14	1.00002	T (0.10)	C	0.876464	0.16903		EUR	T (0.60)	1.07	1e-08	32249/111929	14
2	rs7607980	165551201	GRB14	0.33	C (0.006)	T	1.14	0.16		EUR/TE	C (0.88)	1.08	8.6e-20	73033/362354	9
2	rs7578326	227020653	IRS1	0.99461	G (0.14)	A	1.0957	0.26502		EUR	G (0.64)	1.08	3.8e-10	32249/111929	14:22:00
2	rs2943640	227093585	IRS1	GT	C (0.07)	A	1.14724	0.24262		EUR	A (0.64)	1.1	2.7e-14	34840/114981	14
2	rs2943641	227093745	IRS1	1.00001	C (0.07)	T	1.15083	0.23187		EUR	T (0.35	1.19	9.8e-12	6257/7793	31
2	rs2972156	227117778	IRS1	0.94826	G (0.08)	C	1.11735	0.33192		EUR	C (0.61)	1.08	1.2e-08	26676/132531	10
3	rs11712037	12344730	PPARG	0.96649	G (0.05)	C	0.781508	0.070228		EUR	G (0.88)	1.14	1.17e-10	26676/132531	10
3	rs1801282	12393125	PPARG	0.99993	G (0.05)	C	0.785496	0.072101		TE	G (0.89)	1.09	1.4e-17	73033/362354	9
3	rs7612463	23336450	UBE2E2	0.99979	A (0.20)	C	0.912942	0.21139		EAS	A (0.83)	1.15	9.16e-10	14586/12450	23
3	rs1496653	23454790	UBE2E2	0.99896	G (0.20)	A	0.915865	0.22287		EUR	G (0.75)	1.09	3.6e-09	34840/114981	14
3	rs831571	64048297	PSMD6	0.99926	C (0.37)	T	1.0485	0.43434		EAS	T (0.61)	1.09	8.41e-11	25709/29611	12
3	rs6795735	64705365	ADAMTS9	0.9994	T (0.26)	C	1.08073	0.2447		EUR	T (0.60)	1.08	7.4e-11	34840/114981	14;22
3	rs7428936	64710850	ADAMTS9	0.97936	C (0.25)	T	1.07409	0.29214		EUR	C (0.59)	1.08	7.69e-09	26676/132531	10
3	rs4607103	64711904	ADAMTS9	0.99926	T (0.36)	C	0.96373	0.54101		EUR	T (0.76)	1.09	1.2e-08	62387	25
3	rs11708067	123065778	ADCY5	0.47	G (0.007)	A	0.77	0.35		EUR	G (0.80)	1.11	7.2e-14	34840/114981	14;3
3	rs11717195	123082398	ADCY5	0.72118	C (0.004)	T	0.609108	0.39493		EUR	C (0.78)	1.11	6.5e-14	34840/114981	14
3	rs4376068	185497635	IGF2BP2	0.95598	C (0.25)	A	1.1042	0.14393		EUR	A (0.31)	1.13	5.6e-09	11317/101853	21
3	rs4402960	185511687	IGF2BP2	GT	T (0.24)	G	1.11535	0.099904		EUR	G (0.30)	1.13	2.4e-23	34113/114054	14;10
3	rs1470579	185529080	IGF2BP2	GT	C (0.26)	A	1.15766	0.024337		EUR, SAS	A (0.31)	1.12	7.5e-11	12171/56862; 2620/4284	14;22;34
3	rs6769511	185530290	IGF2BP2	GT	C (0.26)	T	1.15766	0.024337		EUR, EAS	T (0.31)	1.13	2e-21	32249/111929; 4816/3361	14;37
3	rs16861329	186666461	ST6GAL1	0.99735	T (0.18)	C	0.892445	0.13428		SAS	A (0.75)	1.09	3.4e-08	21300/64385	11
3	rs6808574	187740523	LPP	0.59367	C (0.009)	T	1.17353	0.69586		TE	T (0.74)	1.07	5.8e-09	140087	13
4	rs7656416	1254535	MAEA	0.99928	T (0.34)	C	0.977557	0.71025		EAS	T (0.68)	1.15	1.37e-08	2692/3071	42
4	rs6815464	1309901	MAEA	0.95667	G (0.42)	C	0.909768	0.11303		EAS	G (0.58)	1.13	1.57e-20	25709/29611	12
4	rs4458523	6289986	WFS1	0.95	G (0.07)	T	1.29495	0.050507		EUR	T (0.60)	1.1	2e-15	34513/113801	14
4	rs4689395	6295985	WFS1	0.34	A (0.04)	G	1.3	0.3		EUR	A (0.39)	0.88	8.6e-10	11317/101853	21
4	rs3821943	6299940	WFS1	0.99706	T (0.18)	C	1.04582	0.55511		EUR	C (0.54)	1.1	1.49e-13	26676/132531	10
4	rs1801212	6302519	WFS1	0.45	G (0.17)	A	1.5	0.21		EUR/TE	G (0.75)	1.07	1.1e-24	73033/362354	9
4	rs1801214	6303022	WFS1	0.99971	T (0.06)	C	1.24218	0.11432		EUR	C (0.60)	1.1	3.3e-15	32249/111929	14:22:00
4	rs734312	6303354	WFS1	0.99757	A (0.18)	G	1.04542	0.5592		EUR/TE	G (0.54)	1.06	2e-18	73033/362354	9
4	rs7674212	103988899	CISD2	0.81929	T (0.41)	G	1.06708	0.31437		EYR	T (0.58)	1.07	6.85e-09	3871/16427	27
4	rs2706785	122660250	TMEM155	0.6498	G (0.02)	A	1.33591	0.2591		SAS/EUR	A (0.05)	1.13	2.4e-08	13525/34914	27
4	rs6813195	153520475	TMEM154	0.99641	T (0.44)	C	0.891634	0.048781		TE	T (0.54)	1.08	4.1e-14	161639	13
4	rs60780116	185708807	ACSL1	0.26	C (0.02)	T	1.46	0.19		EUR	C (0.84)	1.09	1.98e-10	41221/171526	10
5	rs702634	53271420	ARL15	0.99922	A (0.11)	G	0.930438	0.42089		TE	G (0.77)	1.06	6.9e-09	154797	13
5	rs459193	55806751	ANKRD55	0.99914	G (0.48)	A	1.03691	0.52833		EUR	A (0.74)	1.08	6e-09	34840/114981	14
5	rs40060	74967386	POC5-ANKDD1B	1.00003	T (0.37)	C	1.03461	0.56271		TE	C (0.60)	1.04	1.3e-12	58425/188032	9
5	rs2307111	75003678	POC5-ANKDD1B	1.00001	C (0.44)	T	0.929619	0.20317		TE	C (0.55)	1.04	1.6e-15	81412/370832	9
5	rs4457053	76424949	ZBED3	0.99606	A (0.05)	G	0.932137	0.58933		EUR	A (0.21)	1.09	1.8e-10	31227/110854	14;22
5	rs6878122	76427311	ZBED3	0.90928	A (0.05)	G	0.901288	0.46678		EUR	A (0.20)	1.1	5e-11	31227/110854	14
5	rs35658696	102338811	PAM/PPIP5K2	0.12	G (0.01)	A	0.62	0.04		EUR/TE	A (0.05)	1.13	1.2e-16	73033/362354	9
5	rs36046591	102537285	PAM/PPIP5K2	0.16	G (0.01)	A	1.24	0.11		EUR/TE	A (0.05)	1.13	1.4e-16	73033/362354	9
5	rs329122	133864599	PHF15	0.98441	A (0.39)	G	1.05715	0.34484		SAS/EUR	G (0.43)	1.04	3.02e-09	13525/34915	27
6	rs9379084	7231843	SSR1/RREB1	0.93477	A (0.12)	G	0.921022	0.3732		TE	A (0.88)	1.08	1.1e-13	73033/362354	9
6	rs9502570	7258617	SSR1/RREB1	0.85414	T (0.50)	C	1.01139	0.85462		TE	G (0.55)	1.06	1.4e-09	158348	13
6	rs4712523	20657564	CDKAL1	GT	G (0.41)	A	1.04902	0.40421		EAS	A (0.41)	1.27	7e-20	5629/6406	40
6	rs4712524	20657865	CDKAL1	GT	G (0.40)	A	1.05369	0.36332		EAS	A (0.47)	1.22	3.3e-10	4795/3441	37
6	rs7754840	20661250	CDKAL1	0.99884	C (0.40)	G	1.0515	0.38309		EUR	G (0.33)	1.19	3.11e-15	8130/38987	22
6	rs7451008	20673880	CDKAL1	0.97379	C (0.49)	T	1.02462	0.68008		EUR	T (0.26)	1.19	6.86e-30	26676/132531	10;21
6	rs7756992	20679709	CDKAL1	0.99992	G (0.49)	A	1.02827	0.63241		EUR	A (0.28)	1.17	7e-35	34840/114981	14
6	rs9368222	20686996	CDKAL1	0.9995	A (0.38)	C	1.07009	0.24674		EUR	C (0.28)	1.17	7e-34	34113/114054	14
6	rs10440833	20688121	CDKAL1	0.99772	A (0.38)	T	1.06677	0.26958		EUR	T (0.28)	1.22	3.6e-22	9580/53810	14:22:00
6	rs2206734	20694884	CDKAL1	0.99966	T (0.38)	C	1.06626	0.2731		EAS	G (0.38)	1.37	7.17e-11	1999/1976	18
6	rs2073721	31129616	TCF19	1	G (0.30)	A	1.26277	0.00022745		TE	A (0.75)	1.04	1.6e-10	73033/362354	9
6	rs3132524	31136714	POU5F1/TCF19	GT	C (0.30)	T	1.262	0.00023721		TE	A (0.58)	1.07	4.2e-09	155815	13
6	rs2244020	31347451	HLA-B	0.99752	G (0.50)	A	1.01465	0.80021		AFAM	A (0.69)	1.09	6.57e-09	22475/60013	41
6	rs3132453	31604044	PRRC2A	0.37	G (0.996)	T	0.97	0.74		TE	T (0.94)	1.07	9.3e-08	73033/362354	9
6	rs115884658	31864538	EHMT2	0.2	A (0.0003)	G	1.52	0.31		EUR/TE	G (0.03)	1.12	4.6e-09	73033/362354	9
6	rs3134604	32122386	PPT2	1.00003	G (0.06)	C	1.0104	0.92858		TE	C (0.89)	1.06	9.4e-09	73033/362354	9
6	rs2050188	32339897	HLA-DRB5	0.96607	T (0.46)	C	0.92995	0.21162		SAS/EUR	C (0.67)	1.06	7.56e-09	13525/34923	27
6	rs9271774	32594309	HLA-DQA1	0.82755	C (0.31)	A	0.956165	0.5107		EUR	A (0.74)	1.09	1.11e-09	41221/171526	10
6	rs9274407	32632832	HLA-DQB1	0.40036	T (0.25)	A	1.10454	0.36552		TE	A (0.82)	1.05	6e-08	73033/362354	9
6	rs9470794	38106844	ZFAND3	0.74091	C (0.30)	T	0.956666	0.53994		EAS	T (0.27)	1.12	2.06e-10	25709/29611	12
6	rs1535500	39284050	KCNK16	0.98633	T (0.47)	G	1.04003	0.49453		EAS	G (0.42)	1.08	2.3e-08	25709/29611	12
6	rs6905288	43758873	VEGFA	0.99915	A (0.27)	G	1.0434	0.5089		TE	G (0.60)	1.03	5.5e-07	58425/188032	9
6	rs2206277	50798526	TFAP2B	0.99929	T (0.23)	C	0.989256	0.87402		TE	C (0.20)	1.05	4.3e-10	58425/188032	9
6	rs11759026	126792095	CENPW	0.61694	G (0.47)	A	1.00731	0.91997		EUR	A (0.24)	1.1	7.91e-10	26676/132531	10
6	rs6918311	137287702	SLC35D3	0.94308	G (0.48)	A	1.00784	0.89556		EUR	G (0.53)	1.06	6.78e-09	41221/171526	10
6	rs622217	160766770	SLC22A3	0.9671	C (0.33)	T	0.984741	0.80493		SAS/EUR	C (0.52)	1.05	2.47e-10	13525/34916	27
7	rs17168486	14898282	DGKB	0.87405	T (0.43)	C	0.955009	0.46417		EUR	C (0.17)	1.11	5.9e-11	32249/111929	14
7	rs10276674	14922007	DGKB	0.99745	C (0.44)	T	0.96647	0.5602		EUR	T (0.20)	1.08	2.8e-11	46868/172714	13
7	rs2191349	15064309	DGKB	0.99952	T (0.34)	G	0.976013	0.68542		EUR	G (0.49)	1.06	1.1e-08	40655/87022	3
7	rs1974620	15065467	DGKB	0.97061	T (0.34)	C	0.970945	0.62739		EUR	C (0.52)	1.06	1e-09	46868/172714	13
7	rs864745	28180556	JAZF1	0.99996	C (0.24)	T	1.02809	0.68047		EUR	C (0.51)	1.21	2.06e-08	8130/38987	22;25
7	rs1635852	28189411	JAZF1	1.00001	C (0.24)	T	1.02889	0.67173		EUR	C (0.51)	1.09	8.69e-11	26676/132531	10
7	rs849134	28196222	JAZF1	0.99998	G (0.24)	A	1.0266	0.69635		EUR	G (0.48)	1.12	3.2e-10	9580/53810	14;22
7	rs849135	28196413	JAZF1	0.80916	A (0.01)	G	1.20424	0.46821		EUR	A (0.51)	1.11	3.1e-17	32249/111929	14
7	rs4607517	44235668	GCK	GT	A (0.21)	G	1.07319	0.30016		EUR	G (0.16)	1.07	5e-08	40655/87022	3
7	rs6467136	127164958	PAX4	0.98782	G (0.22)	A	1.0464	0.51466		EAS	A (0.879)	1.11	4.96e-11	25709/29611	12
7	rs10229583	127246903	PAX4	0.89974	A (0.17)	G	1.05656	0.49577		EAS, EUR	A (0.84)	1.14	2.3e-10	21640/18984	43
7	rs2233580	127253550	PAX4	0.99174	T (0.07)	C	1.28827	0.021046		TE	C (0.03)	1.36	1.8e-12	73033/362354	9
7	rs791595	127862802	MIR126-LEP	0.92962	G (0.11)	A	0.852689	0.07802		EAS	G (0.08)	1.17	2.55e-13	30392/34814	19
7	rs972283	130466854	KLF14	0.99933	G (0.30)	A	0.987004	0.83686		EUR	A (0.49)	1.07	2.2e-10	42542/98912	22
7	rs9648716	140612163	BRAF	0.96144	T (0.18)	A	0.906236	0.2091		SAS/EUR	A (0.15)	1.06	1.16e-09	13525/34917	27
7	rs1182436	157027753	MNX1	0.79411	C (0.08)	T	0.831096	0.10776		EUR	T (0.80)	1.08	1.71e-08	41221/171526	10
8	rs328	19819724	LPL	0.99926	G (0.09)	C	0.974324	0.80225		TE	G (0.91)	1.05	6.8e-09	81412/370832	9
8	rs17482753	19832646	LPL	0.99969	T (0.09)	G	0.990501	0.92719		TE	T (0.90)	1.06	4.1e-08	58425/188032	9
8	rs12681990	36859186	KCNU1	0.92957	C (0.34)	T	1.01664	0.79289		SAS/EUR	T (0.15)	1.05	3.07e-09	13525/34918	27
8	rs516946	41519248	ANK1	0.99985	C (0.13)	T	0.996619	0.96859		EUR	T (0.76)	1.09	2.5e-10	34840/114981	14
8	rs515071	41519462	ANK1	0.98724	G (0.17)	A	0.984179	0.83753		EAS	T (0.81)	1.18	1.37e-08	2692/3071	42
8	rs896854	95960511	TP53INP1	1.00004	C (0.31)	T	0.954926	0.45655		EUR	C (0.50)	1.06	9.9e-10	42542/98912	22
8	rs13266634	118184783	SLC30A8	0.99804	T (0.43)	C	0.815095	0.00053781		EAS, EUR/TE	T (0.69)	1	1.9e-47	73033/362354	9;22;3;40
8	rs3802177	118185025	SLC30A8	0.99992	A (0.43)	G	0.807768	0.00029874		EUR	A (0.75)	1.14	1.3e-21	31816/110491	14:22:00
9	rs7041847	4287466	GLIS3	0.95979	G (0.47)	A	0.931466	0.22175		EAS	G (0.41)	1.1	1.99e-14	25709/29611	12
9	rs10814916	4293150	GLIS3	0.92732	C (0.45)	A	1.06517	0.28772		EAS	A (0.44)	1.11	6.01e-12	18931/24200	18
9	rs17584499	8879118	PTPRD	0.99603	T (0.10)	C	1.07231	0.46803		EAS	C (0.07)	1.57	8.4e-10	2798/2367	20
9	rs944801	22051670	CDKN2A/B	0.98051	C (0.12)	G	0.837746	0.036108		EUR	G (0.58)	1.08	2.4e-09	31922/110749	14
9	rs2383208	22132076	CDKN2A/B	0.94378	G (0.42)	A	0.932128	0.24359		EAS	G (0.56)	1.22	3.38e-17	12361/17253	18;40
9	rs10965248	22132878	CDKN2A/B	0.98447	C (0.44)	T	0.925955	0.1864		EUR	C (0.82)	1.13	3.44e-12	26676/132531	10
9	rs10965250	22133284	CDKN2A/B	0.9991	A (0.44)	G	0.925178	0.17826		EUR	A (0.83)	1.19	1.8e-25	32249/111929	14;22
9	rs10811660	22134068	CDKN2A/B	0.99818	A (0.44)	G	0.920629	0.15321		EUR	A (0.82)	1.27	1.1e-61	46868/172714	13
9	rs10811661	22134094	CDKN2A/B	0.9993	C (0.44)	T	0.919814	0.14873		EUR	C (0.82)	1.18	3.7e-27	34840/114981	14:22:00
9	rs1075728	22134172	CDKN2A/B	0.99961	T (0.39)	C	0.973158	0.64671		EUR	C (0.44)	1.12	3.6e-26	46868/172714	13
9	rs1333051	22136489	CDKN2A/B	0.99456	T (0.15)	A	0.886034	0.13573		HIS/EUR	T (-)	1.22	5.7e-10	989/345+	36
9	rs1575972	22301092	DMRTA1	0.68413	A (0.03)	T	0.876727	0.5297		EAS	A (0.94)	1.19	1.5e-09	23399/31722	26
9	rs13292136	81952128	TLE4	0.99951	T (0.09)	C	1.22714	0.03751		EUR	T (0.90)	1.11	2.8e-08	42542/98912	22
9	rs2796441	84308948	TLE1	0.99792	A (0.39)	G	0.923033	0.17135		EUR	A (0.76)	1.07	5.4e-09	33818/113906	14
9	rs505922	136149229	ABO	GT	C (0.44)	T	1.0193	0.73872		TE	T (0.37)	1.04	9.1e-10	58425/188032	9
9	rs635634	136155000	ABO	0.99996	T (0.21)	C	1.02032	0.76916		EUR	C (0.18)	1.08	2.3e-08	41221/171526	10
9	rs60980157	139235415	GPSM1	0.99917	T (0.03)	C	1.3065	0.082968		TE	T (0.77)	1.06	3.2e-16	73033/362354	9
9	rs11787792	139252148	GPSM1	0.96918	A (0.04)	G	0.858782	0.2923		EAS, EUR	G (0.87)	1.15	1.74e-10	30392/34814	19
10	rs11257655	12307894	CDC123/CAMK1D	0.99975	T (0.43)	C	1.09626	0.11164		EAS	C (0.56)	1.15	6.56e-09	12361/17253	18
10	rs10906115	12314997	CDC123/CAMK1D	0.99954	G (0.37)	A	0.907768	0.10321		EAS	G (0.61)	1.13	1.45e-08	9794/14615	32
10	rs12779790	12328010	CDC123/CAMK1D	0.57258	G (0.21)	A	0.848861	0.084361		EUR	A (0.18)	1.11	1.2e-10	62366	25
10	rs7921488	17169077	CUBN	0.75733	G (0.28)	A	1.29585	0.0005865		EAS	A (0.69)	1.08	7.92e-07	13118/10588	19
10	rs1802295	70931474	VPS26A	0.99922	T (0.10)	C	1.06156	0.5186		SAS	G (0.26)	1.08	4.1e-08	21300/64385	11
10	rs810517	80942620	ZMIZ1	0.99841	T (0.45)	C	0.897224	0.060428		EUR	T (0.51)	1.09	3.41e-10	26676/132531	10
10	rs12571751	80942631	ZMIZ1	0.99973	G (0.45)	A	0.897385	0.060705		EUR	G (0.54)	1.08	1e-10	34840/114981	14
10	rs147689733	93592703	TNKS2	0.36	T (0.003)	C	1.14	0.13		EAS	C (0.02)	1.39	2.43e-09	13118/10588	19
10	rs11187140	94444793	HHEX/IDE	0.97	T (0.72)	C	1.05	0.05		EUR	A (0.62)	1.13	3.16e-18	26676/132531	10
10	rs1111875	94462882	HHEX/IDE	0.98557	T (0.27)	C	0.886761	0.060206		EUR, EAS	T (0.58)	1.11	2e-19	34840/114981	14;22;40
10	rs5015480	94465559	HHEX/IDE	0.99943	T (0.17)	C	0.969317	0.6799		EUR	T (0.58)	1.15	2.2e-16	12171/56862	14;22
10	rs34872471	114754071	TCF7L2	0.98697	C (0.03)	T	1.29754	0.075453		EUR	T (0.30)	1.28	5.1e-32	11317/101853	21
10	rs7903146	114758349	TCF7L2	0.99985	T (0.03)	C	1.29006	0.081788		EUR, SAS, EAS	C (0.38)	1.39	1.2e-139	32249/111929; 2620/4284; 5629/6406	14;22;3;10;34;40
10	rs10886471	121149403	GRK5	0.9988	T (0.21)	C	1.05255	0.46264		EAS	T (0.78)	1.12	7.1e-09	18931/24200	18
10	rs2421016	124167512	PLEKHA1	0.98954	T (0.37)	C	1.07699	0.21312		SAS/EUR	T (0.53)	1.05	3.68e-11	13525/34924	27
10	rs2292626	124186714	PLEKHA1	0.99367	T (0.36)	C	1.07309	0.23521		EUR	T (0.50)	1.07	1.51e-13	41221/171526	10
11	rs3842770	2178670	INS-IGF2	0.07	A (0.002)	G	1.21	0.54		AFAM	G (0.23)	1.14	2.78e-08	14345/21026	41
11	rs7107784	2215089	MIR4686	0.83046	A (0.10)	G	0.978674	0.83282		EAS	A (0.10)	1.14	2.07e-08	23399/31722	26
11	rs231362	2691471	KCNQ1	0.56589	G (0.12)	A	1.09832	0.4365		EUR	A (0.47)	1.08	1.7e-09	28240/106732	14:22:00
11	rs231361	2691500	KCNQ1	0.84121	A (0.23)	G	0.972093	0.70262		EUR	G (0.24)	1.09	1.2e-09	32249/111929	14
11	rs231360	2692249	KCNQ1	0.43669	T (0.09)	C	0.897493	0.48379		EUR	C (0.41)	1.08	3.02e-08	26676/132531	10
11	chr11:2692322:D	2692322	KCNQ1	0.66672	G (0.15)	I	1.02816	0.77925		EUR	R (0.38)	1.08	2.3e-15	46868/172714	13
11	rs2237892	2839751	KCNQ1	0.99908	T (0.32)	C	0.906268	0.11114		EAS	T (0.70)	1.42	2.5e-40	6552/6621	38;40
11	rs163182	2844216	KCNQ1	0.99831	C (0.35)	G	1.12883	0.041846		EAS	G (0.36)	1.28	2.09e-17	5238/5264	39
11	rs163184	2847069	KCNQ1	0.89701	G (0.42)	T	1.12942	0.044715		EUR	T (0.44)	1.09	1.2e-11	31874/110307	14;22
11	rs2283228	2849530	KCNQ1	0.93398	C (0.34)	A	0.895637	0.08117		EAS	C (0.64)	1.26	3.1e-12	4970/3164	37
11	rs2237895	2857194	KCNQ1	0.99782	C (0.32)	A	1.1318	0.040639		EUR, EAS	A (0.38)	1.1; 1.3	5.3e-10	46868/172714; 2898/2367	13;20;38
11	rs2237897	2858546	KCNQ1	0.99617	T (0.34)	C	0.878965	0.035843		EAS, EUR	T (0.81)	1.41	6.8e-13	3522/1330; 26676/132531	10;37
11	rs74046911	2858636	KCNQ1	0.93798	T (0.34)	C	0.885104	0.055255		EUR	T (0.94)	1.29	9.6e-26	46868/172714	13
11	rs757081	17351683	NUCB2	0.99982	G (0.37)	C	1.04156	0.48509		TE	C (0.32)	1.04	8.6e-09	73033/362354	9
11	rs5215	17408630	KCNJ11	GT	T (0.38)	C	0.927545	0.19748		TE	T (0.37)	1.06	4.5e-21	73033/362354	9
11	rs5219	17409572	KCNJ11	1.00004	C (0.38)	T	0.927244	0.1955		TE	C (0.36)	1	5.7e-22	73033/362354	9
11	rs757110	17418477	ABCC8	0.99897	A (0.40)	C	0.947672	0.35258		TE	A (0.37)	1.06	8.1e-19	73033/362354	9
11	rs1061810	43877934	HSD17B12	0.97149	A (0.22)	C	1.07792	0.28719		EUR	C (0.28)	1.07	3.95e-10	41221/171526	10
11	rs111669836	65364385	MAP3K11	0.99047	A (0.14)	T	0.974373	0.75423		EUR	T (0.25)	1.06	4.12e-08	41221/171526	10
11	rs56200889	72408055	ARAP1	0.99983	C (0.26)	G	1.0604	0.36936		TE	C (0.73)	1.04	4.8e-08	73033/362354	9
11	rs1552224	72433098	CENTD2	GT	C (0.08)	A	1.11725	0.27689		EUR	C (0.81)	1.11	1.8e-10	32249/111929	14:22:00
11	rs1387153	92673828	MTNR1B	0.99992	T (0.42)	C	0.997038	0.95954		EUR	C (0.27)	1.09	1.6e-11	32249/111929	14;22
11	rs10830963	92708710	MTNR1B	0.66625	G (0.40)	C	1.04101	0.57732		EUR	C (0.28)	1.1	5.3e-13	32570/111153	14;22;3;10
12	rs11063069	4374373	CCND2	0.99477	G (0.05)	A	0.830415	0.16998		EUR	A (0.21)	1.12/1.04	9.8e-10	34840/114981	14
12	rs4238013	4376089	CCND2	0.63079	T (0.09)	C	1.14793	0.30179		EUR	T (0.20)	1.12	4.39e-09	26676/132531	10
12	rs1127787	27867727	MRPS35	1.00004	A (0.17)	G	0.977523	0.76602		TE	A (0.85)	1.06	1.4e-11	73033/362354	9
12	rs7316898	27904564	MRPS35	0.86843	C (0.32)	T	0.986989	0.84265		EAS	C (0.31)	1.1	7.36e-09	13118/10588	19
12	rs11049125	27916206	MANSC4	GT	A (0.17)	G	0.998952	0.98885		TE	A (0.85)	1.05	8.8e-09	73033/362354	9
12	rs11049126	27916224	MANSC4	GT	G (0.18)	A	0.998952	0.98885		TE	G (0.85)	1.05	1.4e-08	73033/362354	9
12	rs10842994	27965150	KLHDC5	0.9965	T (0.19)	C	0.911924	0.21939		EUR	T (0.78)	1.1	6.1e-10	34840/114981	14
12	rs147538848	31466613	FAM60A	0.89603	A (0.16)	G	1.06038	0.46553		EAS	G (0.19)	1.11	7.83e-10	23399/31722	26
12	rs1531343	66174894	HMGA2	GT	C (0.12)	G	0.880003	0.15209		EUR	G (0.09)	1.1	3.6e-09	42542/98912	22
12	rs2612035	66192667	HMGA2	0.99993	G (0.12)	A	0.898121	0.22941		EUR	A (0.09)	1.12	3e-09	32249/111929	14
12	rs2261181	66212318	HMGA2	0.97861	T (0.12)	C	0.903698	0.26636		EUR	C (0.09)	1.13	1.2e-09	34465/113359	14
12	rs7955901	71433293	TSPAN8/LGR5	0.97826	T (0.32)	C	1.01684	0.78782		EUR	T (0.45)	1.07	6.5e-09	32249/111929	14
12	rs7961581	71663102	TSPAN8/LGR5	0.99872	T (0.22)	C	1.05362	0.4628		EUR	T (0.27)	1.09	1.1e-09	62301	25
12	rs3764002	108618630	WSCD2	0.99851	T (0.44)	C	0.985063	0.79652		TE	T (0.71)	1.03	3.3e-08	81412/370832	9
12	rs7305618	121402932	HNF1A	0.99952	T (0.47)	C	0.983767	0.77847		HIS/EUR	T (-)	1.14	1.9e-08	989/345+DIAGRAM+	36
12	rs1169288	121416650	HNF1A	GT	C (0.41)	A	0.99	0.73		TE	A (0.32)	1.04	1.1e-11	73033/362354	9
12	rs116928	121416650	HNF1A	0.99498	C (0.41)	A	0.979761	0.72816		EUR	A (0.32)	1.09	8.1e-15	46868/172714	13
12	rs56348580	121432117	HNF1A	0.38	C (0.02)	G	1.07	0.83		EUR	GC (0.0004)	9.93	3.7e-12	11317/101853	21
12	rs483353044	121437091	HNF1A	-	-	-	-	-		HIS	G (0.001)	4.96	2.4e-09	3237/3635	35
12	chr12:121440833:D	121440833	HNF1A	-	-	-	-	-		EUR	D (0.39)	1.07	2.9e-10	46868/172714	13
12	rs7957197	121460686	HNF1A	0.33	A (0.02)	T	1.15	0.69		EUR	A (0.77)	1.07	2.4e-08	42542/98912	22
12	rs825476	123568456	CCDC92	-	-	-	-	-		SAS/EUR	C (0.57)	1.04	4.3e-08	13525/34926	27
12	rs1727313	123640853	MPHOSPH9	0.8936	G (0.03)	C	0.903373	0.5714		TE	T (0.65)	1.06	9.5e-09	161459	13
13	rs9552911	23864657	SGCG	0.98211	A (0.24)	G	1.07217	0.30414		SAS	G (0.08)	0.67	1.82e-09	2620/4284	34
13	rs10507349	26781528	RNF6	0.72819	A (0.41)	G	0.965183	0.60742		SAS/EUR	A (0.78)	1.05	9.69e-10	13525/34919	27
13	-	28498636	PDX1	-	-	-	-	-		EUR	GT (0.002)	2.47	6.9e-10	11114/267140	21
13	rs576674	33554302	KL	0.99926	A (0.19)	G	0.97893	0.77516		SAS/EUR	A (0.16)	1.07	9.27e-13	13525/34920	27
13	rs61736969	75898521	TBC1D4	0.06	C (0.001)	G	1.65	0.89		EUR	C (0.17)	10.3	2.1e-11	220/1810	33
13	rs11616380	80705315	SPRY2	0.97225	T (0.29)	G	0.921778	0.2041		EUR	T (0.72)	1.09	4.76e-08	26676/132531	10
13	rs1359790	80717156	SPRY2	0.99599	A (0.29)	G	0.929128	0.24665		EAS, EUR	A (0.72)	1.15; 1.08	6.49e-09	9794/14615; 34840/114981	14;32
13	rs7985179	91940169	MIR17HG	0.92757	A (0.16)	T	0.787131	0.0043008		SAS/EUR	A (0.72)	1.07	4.16e-09	13525/34921	27
14	rs10146997	79945162	NRXN3	0.22	G (0.01)	A	0.95	0.85		EUR, TE	A (0.22)	1.07	1.8e-10	41221/171526; 58425/188032	10;9
15	rs7403531	38822905	RASGRP1	0.71712	C (0.35)	T	0.974939	0.71758		EAS	C (0.35)	1.1	3.9e-09	18931/24200	18
15	rs67839313	40619724	INAFM2	0.60366	C (0.19)	T	1.08978	0.36388		EAS	T (0.27)	1.09	2.42e-08	23399/31722	26
15	rs7172432	62396389	C2CD4A-C2CD4B	0.99986	G (0.38)	A	0.997444	0.96615		EAS	G (0.60)	1.12	2.61e-10	14933/12506	23
15	rs1436953	62414014	C2CD4A-C2CD4B	0.99923	T (0.35)	C	0.982569	0.77182		EAS	T (0.69)	1.11	9.46e-09	13549/11006	23
15	rs4886707	75755467	PTPN9	0.99951	T (0.34)	C	0.917877	0.16076		TE	T (0.72)	1.04	3.8e-08	58425/188032	9
15	rs7178572	77747190	HMG20A	1	G (0.35)	A	1.02961	0.62878		SAS, EUR	A (0.68)	1.09	7.1e-11	21300/64385; 32249/111929	11
15	rs952471	77776498	HMG20A	0.98823	G (0.35)	C	1.02574	0.67507		EUR	C (0.68)	1.08	2.26e-08	26676/132531	10
15	rs7177055	77832762	HMG20A	0.99933	A (0.33)	G	0.998557	0.98146		EUR	G (0.71)	1.08	4.6e-09	34840/114981	14
15	rs11634397	80432222	ZFAND6	0.99963	G (0.10)	A	1.04232	0.66787		EUR	A (0.64)	1.06	2.4e-09	42542/98912	22
15	rs2028299	90374257	AP3S2	0.99914	A (0.19)	C	0.913349	0.21815		SAS	A (0.31)	1.1	1.9e-11	21300/64385	11
15	rs8042680	91521337	PRC1	0.27	A (0.95)	C	1.03	0.03		EUR	C (0.31)	1.07	2.4e-10	42542/98912	22
15	rs12899811	91544076	PRC1	0.25	G (0.90)	A	1.08	0.69		EUR	A (0.32)	1.08	6.3e-09	32249/111929	14
16	rs9940149	300641	ITFG3	0.93048	A (0.43)	G	1.01475	0.80725		SAS/EUR	A (0.83)	1.05	1.09e-09	13525/34922	27
16	rs1558902	53803574	FTO	0.99965	A (0.12)	T	1.01377	0.87648		EUR	T (0.42)	1.12	5.11e-17	26676/132531	10
16	rs9936385	53819169	FTO	0.99994	C (0.12)	T	1.02559	0.77497		EUR	T (0.39)	1.13	2.6e-23	32249/111929	14
16	-	53822169	FTO	0.96593	A (0.12)	AT	1.0153	0.86705		EUR	AT (0.38)	1.14	1.4e-10	11317/101853	21
16	rs11642841	53845487	FTO	0.5808	A (0.06)	C	1.0411	0.7893		EUR	C (0.41)	1.12	1.1e-19	32249/111929	14:22:00
16	rs7202877	75247245	BCAR1	0.99796	G (0.20)	T	1.02242	0.75511		EUR	G (0.89)	1.12	3.5e-08	32249/111929	14
16	rs8056814	75252327	BCAR1	0.93388	A (0.19)	G	1.0188	0.80433		EUR	A (0.92)	1.16	3.39e-09	26676/132531	10
16	rs2925979	81534790	CMIP	0.99841	C (0.40)	T	0.980315	0.73473		EUR; SAS/EUR; TE	C (0.30)	1.07	2.27e-09	41221/171526; 13525/34925; 58425/188032	10;27;9
17	rs391300	2216258	SSR1/RREB1	0.99858	C (0.31)	T	1.00343	0.95622		EAS	A (0.65)	1.28	3.06e-09	2798/2367	20
17	rs781831	3947644	ZZEF1	0.99854	C (0.33)	T	0.930017	0.24032		EUR/TE	T (0.43)	1.04	8.3e-11	81412/370832	9
17	rs781852	3953102	ZZEF1	0.99948	G (0.26)	A	1.00331	0.95956		EUR/TE	A (0.40)	1.04	8.8e-10	73033/362354	9
17	rs7224685	4014384	ZZEF1	0.84526	T (0.19)	G	1.01031	0.89655		EUR	G (0.30)	1.07	3.23e-10	41221/171526	10
17	rs312457	6940393	SLC16A11/13	0.90368	A (0.11)	G	0.897215	0.24315		EAS	A (0.078)	1.2	7.69e-13	30392/34814	19
17	rs78761021	9780387	GLP2R	0.34	G (0.01)	A	1.27	0.01		EUR	A (0.34)	1.06	3.04e-08	41221/171526	10
17	rs4430796	36098040	HNF1B (TCF2)	0.99588	A (0.28)	G	0.90896	0.1339		EAS	A (0.28)	1.19	1.52e-11	12361/17253	18
17	rs11651755	36099840	HNF1B (TCF2)	0.99896	T (0.26)	C	0.932892	0.28328		EUR	T (-)	1.1	1.8e-10	22669/58119	14
17	rs11651052	36102381	HNF1B (TCF2)	0.91942	G (0.26)	A	0.933776	0.30694		EUR	G (-)	1.1	2e-11	22669/58119	14
17	rs665268	40722029	MLX	0.99979	G (0.42)	A	1.00345	0.95306		TE	A (0.30)	1.03	2e-08	81412/370832	9
17	rs10278	46939658	CALCOCO2	-	-	-	-	-		EUR	G (0.71)	1.05	3.1e-08	48286/250671	9
17	rs79349575	46967038	GIP	0.93659	A (0.29)	T	1.0335	0.61572		EUR	T (0.51)	1.06	4.43e-08	41221/171526	10
17	rs12602912	65870073	C17orf58	1	T (0.38)	C	0.967256	0.57781		TE	C (0.24)	1.04	4.7e-09	58425/188032	9
18	rs8090011	7068462	LAMA1	0.99877	G (0.00002)	C	.	NA		EUR	C (0.39)	1.13	8.4e-09	4993/70515	17
18	rs12970134	57884750	MC4R	0.99996	A (0.19)	G	1.18883	0.014107		EUR	G (0.25)	1.08	1.2e-08	34118/104828	14
19	rs2228603	19329924	TM6SF2	0.99654	T (0.08)	C	1.1077	0.32128		TE	C (0.07)	1.07	1.8e-10	73033/362354	9
19	rs58542926	19379549	TM6SF2	0.99887	T (0.07)	C	0.968603	0.77333		TE	C (0.08)	1.07	4.8e-12	73033/362354	9
19	rs10401969	19407718	CILP2	0.99975	C (0.10)	T	0.927926	0.43566		EUR	T (0.06)	1.13	7e-09	34840/114981	14
19	rs3794991	19610596	GATAD2A	0.84139	T (0.08)	C	1.04104	0.71848		EUR	C (0.08)	1.12	5.7e-09	22203/94476	16
19	rs3786897	33893008	PEPD	1.00001	G (0.47)	A	0.914133	0.11826		EAS	G (0.56)	1.1	1.3e-08	25709/29611	12
19	rs157582	45396219	APOE	0.99842	T (0.20)	C	0.938039	0.38315		EUR	T (0.77)	1.13	2.8e-09	9747/61857	15
19	rs8108269	46158513	GIPR	0.99888	G (0.49)	T	1.09955	0.10374		EUR	T (0.31)	1.05/1.10	2.1e-08	34840/114981	14
19	rs4399645	46166073	GIPR	0.89769	C (0.38)	T	0.853619	0.012715		EUR	C (0.42)	1.06	1.4e-08	46868/172714	13
19	rs2238689	46178661	GIPR	0.93894	C (0.38)	T	1.12646	0.05823		EUR	T (0.42)	1.08	8.3e-16	46868/172714	13
20	rs6017317	42946966	HNF4A	0.99987	G (0.43)	T	1.11024	0.07134		EAS	T (0.48)	1.12	1.12e-11	25709/29611	12
20	rs4812829	42989267	HNF4A	0.99985	A (0.45)	G	1.05791	0.32304		SAS	G (0.29)	1.09	2.6e-10	21300/64385	11
20	rs1800961	43042364	HNF4A	0.97846	T (0.02)	C	0.944516	0.80725		EUR/TE	C (0.03)	1.09	2.6e-08	73033/362354	9
22	rs36571	30200713	ASCC2	0.22	A (0.0008)	G	1.53	0.2		EUR/TE	A (0.93)	1.08	5.5e-10	73033/362354	9
22	rs28265	30200761	ASCC2	0.17	G (0.001)	C	1.48	0.22		EUR/TE	G (0.93	1.09	2.1e-12	73033/362354	9
22	rs11549795	30221120	ASCC2	0.17	T (0.001)	C	1.47	0.22		EUR/TE	T (0.93)	1.08	4.8e-12	73033/362354	9
22	rs41278853	30416527	MTMR3	0.34	G (0.0005)	A	1.55	0.23		EUR/TE	G (0.93)	1.09	5.6e-13	73033/362354	9
22	rs2412980	30592069	HORMAD2	0.13	C (0.997)	T	1.42	0.98		EUR/TE	T (0.93)	1.08	2.6e-11	58425/188032	9
22	rs2023681	30599562	MTMR3	0.1	G (0.997)	A	1.45	0.92		EUR	A (0.89)	1.14	1.43e-08	26676/132531	10
22	rs738409	44324727	PNPLA3	0.94069	G (0.36)	C	0.895198	0.07562		TE	C (0.24)	1.04	2.1e-10	81412/370832	9
List of lead variants obtained from published GWAS loci. Only variants present in CHNS that met quality control thresholds (MAF > 0.01; imputation r2 > 0.30) and had consistent directions of effect are presented. Chromosomal position based on hg19.
Chr, chromosome; EA, effect allele; NEA, non-effect allele; EAF, effect allele frequency; EUR, European; EAS, East Asian; HIS, Hispanic; GT, genotyped; OR, odds ratio; T2D, type 2 diabetes
