# Supplementary material for: Identification and functional analysis of glycemic trait loci in the China Health and Nutrition Survey
Source: PLoS Genet. 2018 Apr 5;14(4):e1007275. doi: 10.1371/journal.pgen.1007275 (PMC5886383; doi:10.1371/journal.pgen.1007275)
Supplement: S8 Table — (XLSX) [file pgen.1007275.s022.xlsx]

## Sheet: Table S8
Supplemental Table S8: Loci associated with type 2 diabetes in CHNS (P < 5x10-6)
Locus	SNP	Chr	Position	EA/NEA	EAF	Imputation R2	EAF Cases	EAF Controls	OR	P-Value
RTN4RL1	rs62069176	17	1865591	A/T	0.29	0.52	0.26	0.3	0.63	2.66 x 10-7
SOCS6	rs2581685	18	68058239	A/G	0.78	0.97	0.82	0.78	1.46	2.59 x 10-6
ARID1B	rs6557473	6	156467842	A/C	0.3	0.9	0.35	0.3	1.36	3.34 x 10-6
Results are shown for three strongest associations with T2D (no loci reached genome-wide significance of P < 5x10-8). Models were adjusted for age, age2, BMI, PC1, and sex. Chromosomal position based on hg19. Beta estimates reflect per allele effects of variants on type 2 diabetes status. CHNS, China Health and Nutrition Survey; chr, chromosome; EA, effect allele; EAF, effect allele frequency; OR…
