# Supplementary material for: Identification and functional analysis of glycemic trait loci in the China Health and Nutrition Survey
Source: PLoS Genet. 2018 Apr 5;14(4):e1007275. doi: 10.1371/journal.pgen.1007275 (PMC5886383; doi:10.1371/journal.pgen.1007275)
Supplement: S9 Table — (XLSX) [file pgen.1007275.s023.xlsx]

## Sheet: Table S9
Supplementary Table S9: eQTLs for SNPs with Moderate to High LD (r2> 0.8) with lead GWAS variants
Trait	Locus	Variant	Chr	Position	LD r2 with lead GWAS variant	Pancreatic Islet eQTL (6/23/17)									GTEx Portal (6/23/17)								Blood eQTL Browser (6/23/17)
						EA	eGene	Z-score	P-Value	Lead eSNP	EA	Lead eSNP P-value	GWAS/eSNP LD (EAS/EUR)		Gene	P-Value	Effect Size	Tissue	Lead eSNP	Lead eSNP P-value	GWAS/eSNP LD (EAS/EUR)		Cis/Trans	EA	Gene	P-Value	Z-Score	FDR	Lead eSNP	EA	Lead eSNP P-value	GWAS/eSNP LD (EAS/EUR)
Fasting Glucose
	SIX3-SIX2	rs11305873	2	45184405	0.87	-	-		-	-	-	-	-		-	-	-	-	-	-	-		-	-	-	-	-	-	-	-	-	-
		rs895636	2	45188353	-	T	SIX3	-5.102	3.39e-07	rs12712929	T	1.66e-08	0.65/0.63		-	-	-	-	-	-	-		-	-	-	-	-	-	-	-	-	-
						T	SIX3-AS1	-5.289	1.23e-07	rs12712929	T	5.01e-09	0.65/0.63		-	-	-	-	-	-	-		-	-	-	-	-	-	-	-	-	-
						T	RP11-89K21.1	-4.335	1.44e-05	rs12712929	T	5.24e-07	0.65/0.63		-	-	-	-	-	-	-		-	-	-	-	-	-	-	-	-	-
		rs340515	2	45188370	0.87	-	-		-	-	-	-	-		-	-	-	-	-	-	-		-	-	-	-	-	-	-	-	-	-
		rs5830819	2	45190056	0.96	-	-		-	-	-	-	-		-	-	-	-	-	-	-		-	-	-	-	-	-	-	-	-	-
		rs12712928	2	45192080	0.91	C	SIX3	-5.464	4.68e-08	rs12712929	T	1.66e-08	0.65/0.70		-	-	-	-	-	-	-		-	-	-	-	-	-	-	-	-	-
						C	SIX3-AS1	-5.846	5.01e-09	rs12712929	T	5.01e-09	0.65/0.70		-	-	-	-	-	-	-		-	-	-	-	-	-	-	-	-	-
						C	SIX2	-3.775	0.000158	rs12712929	T	0.000145	0.65/0.70		-	-	-	-	-	-	-		-	-	-	-	-	-	-	-	-	-
						C	RP11-89K21.1	-5.0116	5.25e-07	rs12712929	T	5.24e-07	0.65/0.70		-	-	-	-	-	-	-		-	-	-	-	-	-	-	-	-	-
						C	AC012354.6	-5.955	2.57e-09	rs12712929	T	2.57e-09	0.65/0.70		-	-	-	-	-	-	-		-	-	-	-	-	-	-	-	-	-
	SPC25-G6PC2	rs34177044	2	169754485	-	-	-	-	-	-	-	-	-		-	-	-	-	-	-	-		-	-	-	-	-	-	-	-	-	-
		rs1402837	2	169757354	0.97	-	-	-	-	-	-	-	-		-	-	-	-	-	-	-		-	-	-	-	-	-	-	-	-	-
	G6PC2	rs2232326	2	169764491	-	-	-	-	-	-	-	-	-		-	-	-	-	-	-	-		-	-	-	-	-	-	-	-	-	-
		rs192788039	2	169778581	0.85	-	-	-	-	-	-	-	-		-	-	-	-	-	-	-		-	-	-	-	-	-	-	-	-	-
		rs139014876	2	169806728	0.92	-	-	-	-	-	-	-	-		-	-	-	-	-	-	-		-	-	-	-	-	-	-	-	-	-
HbA1c
	FN3KRP	rs35203608	17	80681860	0.86	-	-	-	-	-	-	-	-		-	-	-	-	-	-	-		-	-	-	-	-	-	-	-	-	-
		rs149836885	17	80682753	0.87	C	FN3KRP	4.902	9.55e-07	rs2280251	C	6.16e-19	0.56/0.40		FN3KRP	8.3e-14	-0.33	Whole blood*	rs58867683	1e-33	0.57/0.40		-	-	-	-	-	-	-	-	-	-
		rs72634341	17	80682778	0.87	G	FN3KRP	4.85	1.23e-06	rs2280251	C	6.16e-19	0.56/0.40		FN3KRP	1.3e-13	-0.33	Whole blood*	rs58867683	1e-33	0.57/0.40		-	-	-	-	-	-	-	-	-	-
		rs12449739	17	80683420	0.87	G	FN3KRP	-4.844	1.26e-06	rs2280251	C	6.16e-19	0.56/0.40		FN3KRP	3.5e-14	-0.33	Whole blood*	rs58867683	1e-33	0.57/0.40		-	-	-	-	-	-	-	-	-	-
		rs9895455	17	80683980	-	C	FN3KRP	-4.723	2.34e-06	rs2280251	C	6.16e-19	0.46/0.28		FN3KRP	5.3e-14	-0.32	Whole blood*	rs58867683	1e-33	0.48/0.26		-	-	-	-	-	-	-	-	-	-
		rs1046875	17	80685426	0.99	-	-	-	-	-	-	-	-		FN3KRP	1.7e-17	0.35	Whole blood*	rs58867683	1e-33	0.47/0.31		Cis	A	FN3KRP	2.51e-190	-29.43	0	rs2249888	G	9.81343e-198	0.46/0.20
						-	-	-	-	-	-	-	-		-	-	-	-	-	-	-		Cis	A	B3GNTL1,TBCD	1.13e-05	4.39	0.01	rs1143006	A	6.7805e-90	0.02/0.08
		rs1046896	17	80685533	0.99	C	FN3KRP	-4.698	2.63e-06	rs2280251	C	6.16e-19	0.46/0.32		FN3KRP	7e-18	-0.35	Whole blood*	rs58867683	1e-33	0.47/0.31		Cis	T	FN3KRP	3.33e-191	-29.5	0	rs2249888	G	9.81343e-198	0.46/0.20
						-	-	-	-	-	-	-	-		-	-	-	-	-	-	-		Cis	T	B3GNTL1,TBCD	1.41e-05	4.34	0.01	rs1143006	A	6.7805e-90	0.02/0.08
		rs1046917	17	80685655	0.99	G	FN3KRP	-4.698	2.63e-06	rs2280251	C	6.16e-19	0.46/0.32		FN3KRP	1.7e-17	0.35	Whole blood*	rs58867683	1e-33	0.47/0.31		Cis	A	FN3KRP	3.73e-191	-29.49	0	rs2249888	G	9.81343e-198	0.46/0.20
						-	-	-	-	-	-	-	-		-	-	-	-	-	-	-		Cis	A	B3GNTL1,TBCD	1.33e-05	4.35	0.01	rs1143006	A	6.7805e-90	0.02/0.08
		rs12947062	17	80686370	0.99	G	FN3KRP	-4.698	2.63e-06	rs2280251	C	6.16e-19	0.46/0.32		FN3KRP	1.6e-17	0.35	Whole blood*	rs58867683	1e-33	0.47/0.31		-	-	-	-	-	-	-	-	-	-
		rs9909940	17	80689036	0.99	C	FN3KRP	-4.698	2.63e-06	rs2280251	C	6.16e-19	0.45/0.32		FN3KRP	2.7e-16	-0.34	Whole blood*	rs58867683	1e-33	0.47/0.31		-	-	-	-	-	-	-	-	-	-
		rs28485881	17	80690014	0.99	G	FN3KRP	-4.698	2.63e-06	rs2280251	C	6.16e-19	0.45/0.31		FN3KRP	4.1e-17	0.35	Whole blood*	rs58867683	1e-33	0.47/0.31		-	-	-	-	-	-	-	-	-	-
		rs56680891	17	80692019	0.92	-	-	-	-	-	-	-	-		-	-	-	-	-	-	-		-	-	-	-	-	-	-	-	-	-
		rs7216058	17	80696622	0.85	C	FN3KRP	5.047	4.47e-07	rs2280251	C	6.16e-19	0.56/0.40		FN3KRP	4.1e-13	-0.32	Whole blood*	rs58867683	1e-33	0.56/0.39		-	-	-	-	-	-	-	-	-	-
		rs7208565	17	80696692	0.98	C	FN3KRP	-4.697	2.63e-06	rs2280251	C	6.16e-19	0.45/0.31		FN3KRP	5.7e-17	-0.34	Whole blood*	rs58867683	1e-33	0.47/0.31		-	-	-	-	-	-	-	-	-	-
		rs113373052	17	80697458	0.98	C	FN3KRP	-4.697	2.63e-06	rs2280251	C	6.16e-19	0.45/0.31		FN3KRP	6.1e-16	-0.34	Whole blood*	rs58867683	1e-33	0.47/0.31		-	-	-	-	-	-	-	-	-	-
	ARL4A	rs3757442	7	12726163	0.95	-	-	-	-	-	-	-	-		-	-	-	-	-	-	-		-	-	-	-	-	-	-	-	-	-
		rs2280634	7	12727159	0.95	-	-	-	-	-	-	-	-		-	-	-	-	-	-	-		-	-	-	-	-	-	-	-	-	-
		rs2241748	7	12728977	0.99	-	-	-	-	-	-	-	-		-	-	-	-	-	-	-		-	-	-	-	-	-	-	-	-	-
		rs11340380	7	12731563	0.87	-	-	-	-	-	-	-	-		-	-	-	-	-	-	-		-	-	-	-	-	-	-	-	-	-
		rs7797379	7	12732118	0.87	-	-	-	-	-	-	-	-		-	-	-	-	-	-	-		-	-	-	-	-	-	-	-	-	-
		rs74952009	7	12732428	1	-	-	-	-	-	-	-	-		-	-	-	-	-	-	-		-	-	-	-	-	-	-	-	-	-
		rs56837427	7	12733055	1	-	-	-	-	-	-	-	-		-	-	-	-	-	-	-		-	-	-	-	-	-	-	-	-	-
		rs6952105	7	12733226	1	-	-	-	-	-	-	-	-		-	-	-	-	-	-	-		-	-	-	-	-	-	-	-	-	-
		rs6974323	7	12733439	1	-	-	-	-	-	-	-	-		-	-	-	-	-	-	-		-	-	-	-	-	-	-	-	-	-
		rs6974058	7	12733531	1	-	-	-	-	-	-	-	-		-	-	-	-	-	-	-		-	-	-	-	-	-	-	-	-	-
		rs6974240	7	12733591	1	-	-	-	-	-	-	-	-		-	-	-	-	-	-	-		-	-	-	-	-	-	-	-	-	-
		rs34127019	7	12734007	1	-	-	-	-	-	-	-	-		-	-	-	-	-	-	-		-	-	-	-	-	-	-	-	-	-
		rs10277284	7	12734231	1	-	-	-	-	-	-	-	-		-	-	-	-	-	-	-		-	-	-	-	-	-	-	-	-	-
		rs12533880	7	12734574	1	-	-	-	-	-	-	-	-		-	-	-	-	-	-	-		-	-	-	-	-	-	-	-	-	-
		rs73678548	7	12734642	1	-	-	-	-	-	-	-	-		-	-	-	-	-	-	-		-	-	-	-	-	-	-	-	-	-
		rs11979049	7	12735232	0.81	-	-	-	-	-	-	-	-		-	-	-	-	-	-	-		-	-	-	-	-	-	-	-	-	-
		rs11976257	7	12735410	1	-	-	-	-	-	-	-	-		-	-	-	-	-	-	-		-	-	-	-	-	-	-	-	-	-
		rs11979798	7	12735607	-	-	-	-	-	-	-	-	-		-	-	-	-	-	-	-		-	-	-	-	-	-	-	-	-	-
		rs11976341	7	12735680	1	-	-	-	-	-	-	-	-		-	-	-	-	-	-	-		-	-	-	-	-	-	-	-	-	-
		rs12534728	7	12735954	0.88	-	-	-	-	-	-	-	-		-	-	-	-	-	-	-		-	-	-	-	-	-	-	-	-	-
Fasting Insulin
	CNTN6	rs13078376	3	932902	-	C	OPA1	4.209	2.57e-05	rs2056367	C	9.33e-06	<0.01/<0.01		-	-	-	-	-	-	-		-	-	-	-	-	-	-	-	-	-
Type 2 Diabetes
	RTN4RL1	rs62069176	17	1865591	-	-	-	-	-	-	-	-	-		-	-	-	-	-	-	-		-	-	-	-	-	-	-	-	-	-
	SOCS6	rs2581685	18	68058239	-	-	-	-	-	-	-	-	-		-	-	-	-	-	-	-		-	-	-	-	-	-	-	-	-	-
	ARID1B	rs6557473	6	156467842	-	-	-	-	-	-	-	-	-		-	-	-	-	-	-	-		-	-	-	-	-	-	-	-	-	-
		rs875642	6	156474355	0.81	-	-	-	-	-	-	-	-		-	-	-	-	-	-	-		-	-	-	-	-	-	-	-	-	-
eQTLs were examined in GTEx, Blood eQTL Browser, and the METSIM pancreatic islet eQTL browser ; all significant eQTLs identified are reported. No eQTLs were identfied in the METSIM subcutaneous adipose tissue (see methods). Physical positions based on hg19. Bold font indicates the lead variant at each signal. Effect alleles are provided when the information was available. Variants listed for each…
*Results reported for whole blood. However, GTEx reports significant eQTL results for FN3KRP in up to 38 tissues.
Chr, chromosome; eQTL, expression quantitative trait loci; FDR, false discovery rate; LD, linkage disequilirbium; EA, effect allele
