# Supplementary material for: Identification and functional analysis of glycemic trait loci in the China Health and Nutrition Survey
Source: PLoS Genet. 2018 Apr 5;14(4):e1007275. doi: 10.1371/journal.pgen.1007275 (PMC5886383; doi:10.1371/journal.pgen.1007275)
Supplement: S10 Table — (XLSX) [file pgen.1007275.s024.xlsx]

## Sheet: Table S10
Table S10: Primer sequences for functional assays
PCR primers for luciferase reporter assays	Sequence (5’-3’)	Amplified Region (hg19)
4-SNP Haplotype Forward	CCTCATCTGCCTTTCTGGAC	chr2:45,191,902-45,192,213
4-SNP Haplotype Reverse	TCATTCGGCTCCTGAAAACT
rs748947 Forward	GCACGAGAAAGGCAAATGAT GATGTCCCCTGGCACTAAGA	chr2:45,192,357-45,192,721
rs748947 Reverse
Oligonucleotide sequences for EMSAs
rs10192373 Forward	TGTGTTCCG/ATGTGACAG	chr2:45,191,954-45,191,970
rs10192373 Reverse	CTGTCACAC/TGGAACACA
rs10168523 Forward	AGCTCCCCA/GTGTCCTTG	chr2:45,191,992-45,192,008
rs10168523 Reverse	CAAGGACAT/CGGGGAGCT
rs12712928 Forward	CATTGTTTG/CCTGTCCTG	chr2:45,192,072-45,192,088
rs12712928 Reverse	CAGGACAGC/GAAACAATG
rs12712929 Forward	CAGCTGCCG/TCACTAATT	chr2:45,192,097-45,192,113
rs12712929 Reverse	AATTAGTGC/AGGCAGCTG
Forward indicates forward primer, reverse indicates reverse primer (5'-3' with respect to the genome).
4SNP haplotype amplifies a region containing: rs10192373, rs10168523, rs12712928, rs12712929
